# Supplementary material for: Genetic Susceptibility to Causal Relationship Between Iron Metabolism Disorder Involving Immunocytes and Risk of Pneumonia and Sepsis
Source: Food Sci Nutr. 2025 Jun 10;13(6):e70422. doi: 10.1002/fsn3.70422 (PMC12152259; doi:10.1002/fsn3.70422)
Supplement: Supplementary file 2 — Data S2. [file FSN3-13-e70422-s001.xlsx]

## Sheet: eTable 1
eTable 1. Characteristics of GWAS summary data used in MR analysis
Population	id.outcome	PMID	outcome	year	Sample size	Number of SNPs
European	ebi-a-GCST010783	32404885	COVID-19 (very severe respiratory confirmed vs population)	2020	626151	11678750
European	ebi-a-GCST011075	32404885	COVID-19 (very severe respiratory confirmed vs population)	2020	1388342	9739225
European	ebi-a-GCST011076	32404885	COVID-19 (very severe respiratory confirmed vs population)	2020	707407	7475770
European	ebi-a-GCST011077	32404885	COVID-19 (very severe respiratory confirmed vs population)	2020	1059456	7496658
European	ebi-a-GCST011078	32404885	COVID-19 (very severe respiratory confirmed vs population)	2020	1059456	9817241
European	ebi-a-GCST004629	27863252	Neutrophil count	2016	170702	29164935
European	ebi-a-GCST90002351	32888493	Neutrophil count	2020	519288	46379899
European	ebi-a-GCST90002398	32888494	Neutrophil count	2020	408112	40311480
European	ebi-a-GCST90013984	34017140	Neutrophil count	2021	395949	10783686
European	ebi-a-GCST90018968	34594039	Neutrophil count	2021	349856	19054226
European	ebi-a-GCST90025977	34226706	Neutrophil count	2021	443782	4234417
European	ukb-d-30140_irnt	NA	Neutrophill count	2018	349856	13586292
European	ieu-b-34	NA	Neutrophil count	2020	563946	NA
European	finn-b-J10_PNEUMOBACT	NA	Bacterial pneumoniae	2021	196855	16380385
European	finn-b-J10_PNEUMOBACTEROTH	NA	Bacterial pneumonia, not elsewhere classified	2021	196382	16380384
European	finn-b-PNEUMOBACTKNOWN	NA	Bacterial pneumonia (organism specified)	2021	215268	16380460
European	finn-b-J10_PNEUMOPNEUMO	NA	Pneumonia due to Streptococcus pneumoniae	2021	189516	16380365
European	finn-b-J10_VIRALPNEUMO	NA	Viral pneumonia	2021	189568	16380366
European	finn-b-VIRALPNEUMOKNOWN	NA	Viral pneumonia (known virus, not influenza)	2021	213470	16380456
European	finn-b-J10_INFLUENZA	NA	All influenza	2021	193130	16380378
European	finn-b-J10_INFLUPNEU	NA	Influenza and pneumonia	2021	218792	16380466
European	ieu-b-4980	NA	Sepsis	2021	486484	12243539
European	ieu-b-69	NA	sepsis	2020	462918	12321875
European	ieu-b-4981	NA	Sepsis (28 day death in critical care)	2021	431365	12243324
European	ieu-b-5086	NA	Sepsis (28 day death)	2021	486484	12243487
European	prot-a-1307	29875488	Hepcidin	2018	3301	10534735
European	prot-a-1709	29875488	Neutrophil gelatinase-associated lipocalin	2018	3301	10534735
European	ieu-b-31	NA	Monocyte count	2020	563946	NA
European	ebi-a-GCST90002340	32888493	Monocyte count	2020	521594	46391183
European	ebi-a-GCST90025950	34226706	Monocyte count	2021	443529	4234369
European	ebi-a-GCST90013983	34017140	Monocyte count	2021	395949	10783686
European	ebi-a-GCST90018967	34594039	Monocyte count	2021	349856	19052644
European	ukb-d-30130_irnt	NA	Monocyte count	2018	349856	13586292
European	ebi-a-GCST004625	27863252	Monocyte count	2016	170721	29166012

## Sheet: eTable2
eTable 2. SNPs used in MR analysis
SNP	beta.exposure	se.exposure	effect_allele.exposure	other_allele.exposure	pval.exposure	exposure
rs35945185	0.031	0.00419846	G	A	1.54e-13	iron(unit increase)
rs2228145	0.026	0.00400437	A	C	8.42e-11	iron(unit increase)
rs13007705	0.029	0.00412296	C	T	2.01e-12	iron(unit increase)
rs7630745	0.025	0.00417317	T	C	2.09e-09	iron(unit increase)
rs9399136	0.057	0.00450494	T	C	1.08e-36	iron(unit increase)
rs12718598	0.027	0.004081	T	C	3.69e-11	iron(unit increase)
rs77262773	0.081	0.013242	C	T	9.54e-10	iron(unit increase)
rs4854760	0.053	0.00443097	A	G	5.67e-33	iron(unit increase)
rs1799945	0.17	0.00581898	C	G	1.26e-187	iron(unit increase)
rs1800562	0.27	0.00760386	G	A	3.66e-276	iron(unit increase)
rs57659670	-0.042	0.00734566	T	C	1.08e-08	iron(unit decrease)
rs2005682	-0.029	0.00434054	A	T	2.37e-11	iron(unit decrease)
rs748587164	-0.52	0.0694663	T	A	7.12e-14	iron(unit decrease)
rs7385804	-0.057	0.00415893	A	C	9.42e-43	iron(unit decrease)
rs855791	-0.17	0.00458644	G	A	1e-300	iron(unit decrease)
rs773570300	-0.76	0.0575017	TG	T	7e-40	iron(unit decrease)
rs59950280	0.033	0.00504047	G	A	5.87e-11	TIBC(unit increase)
rs17580	0.076	0.0118001	T	A	1.19e-10	TIBC(unit increase)
rs57659670	0.077	0.00860674	T	C	3.67e-19	TIBC(unit increase)
rs112727702	0.043	0.00562416	G	T	2.08e-14	TIBC(unit increase)
rs1132274	0.036	0.00640779	C	A	1.93e-08	TIBC(unit increase)
rs4854760	0.34	0.00917288	A	G	1e-300	TIBC(unit increase)
rs174546	0.046	0.00478199	C	T	6.62e-22	TIBC(unit increase)
rs855791	0.026	0.00468588	G	A	2.88e-08	TIBC(unit increase)
rs6025	-0.093	0.0165067	C	T	1.76e-08	TIBC(unit decrease)
rs9399136	-0.033	0.00522319	T	C	2.65e-10	TIBC(unit decrease)
rs12693541	-0.048	0.00719466	T	C	2.53e-11	TIBC(unit decrease)
rs748587164	-2.3	0.0887447	T	A	4.28e-148	TIBC(unit decrease)
rs3817672	-0.031	0.00474299	T	C	6.32e-11	TIBC(unit decrease)
rs1799945	-0.12	0.00698805	C	G	4.29e-66	TIBC(unit decrease)
rs1800562	-0.45	0.0121406	G	A	1e-300	TIBC(unit decrease)
rs1495743	-0.043	0.00576809	C	G	9e-14	TIBC(unit decrease)
rs13007705	0.033	0.00463654	C	T	1.1e-12	TSAT(unit increase)
rs9399136	0.067	0.00512878	T	C	5.32e-39	TSAT(unit increase)
rs748587164	0.72	0.0844958	T	A	1.58e-17	TSAT(unit increase)
rs3817672	0.026	0.00465239	T	C	2.29e-08	TSAT(unit increase)
rs1799945	0.21	0.0065007	C	G	6.1e-229	TSAT(unit increase)
rs1800562	0.45	0.0121406	G	A	1e-300	TSAT(unit increase)
rs57659670	-0.058	0.00842263	T	C	5.73e-12	TSAT(unit decrease)
rs2005682	-0.032	0.00489474	A	T	6.25e-11	TSAT(unit decrease)
rs4854760	-0.096	0.00498233	A	G	9.95e-83	TSAT(unit decrease)
rs7385804	-0.062	0.00472906	A	C	2.87e-39	TSAT(unit decrease)
rs855791	-0.17	0.00458644	G	A	1e-300	TSAT(unit decrease)
rs773570300	-0.78	0.0674808	TG	T	6.66e-31	TSAT(unit decrease)
rs10801913	0.024	0.00379798	G	A	2.63e-10	ferritin(unit increase)
rs6025	0.15	0.0118226	C	T	6.93e-37	ferritin(unit increase)
rs551459670	0.14	0.0188979	G	A	1.28e-13	ferritin(unit increase)
rs1260326	0.025	0.00353289	C	T	1.48e-12	ferritin(unit increase)
rs6757653	0.032	0.00398246	C	T	9.34e-16	ferritin(unit increase)
rs762752083	0.35	0.0461111	G	T	3.19e-14	ferritin(unit increase)
rs750717575	0.24	0.0428796	G	A	2.18e-08	ferritin(unit increase)
rs745795585	0.29	0.0322779	G	A	2.6e-19	ferritin(unit increase)
rs34216132	0.17	0.0287831	G	C	3.5e-09	ferritin(unit increase)
rs36184164	0.036	0.00524085	T	G	6.46e-12	ferritin(unit increase)
rs4841429	0.06	0.00641237	A	G	8.21e-21	ferritin(unit increase)
rs13253974	0.024	0.0035967	G	A	2.51e-11	ferritin(unit increase)
rs7865362	0.025	0.00367526	C	T	1.03e-11	ferritin(unit increase)
rs17476364	0.043	0.00567599	T	C	3.57e-14	ferritin(unit increase)
rs4938939	0.022	0.00370929	G	A	3.01e-09	ferritin(unit increase)
rs996347	0.049	0.00364254	T	C	2.99e-41	ferritin(unit increase)
rs9921222	0.025	0.00351191	T	C	1.09e-12	ferritin(unit increase)
rs3747602	0.021	0.00352146	T	G	2.47e-09	ferritin(unit increase)
rs535064984	0.23	0.0257032	T	C	3.61e-19	ferritin(unit increase)
rs1542752	0.034	0.00480216	C	T	1.44e-12	ferritin(unit increase)
rs4808802	0.028	0.00422498	G	C	3.42e-11	ferritin(unit increase)
rs601338	0.028	0.00346972	A	G	7.04e-16	ferritin(unit increase)
rs143041401	0.11	0.0145502	G	A	4.03e-14	ferritin(unit increase)
rs6029148	0.046	0.00667587	G	A	5.56e-12	ferritin(unit increase)
rs12693541	0.079	0.00540491	T	C	2.21e-48	ferritin(unit increase)
rs1799945	0.059	0.00504895	C	G	1.51e-31	ferritin(unit increase)
rs1800562	0.13	0.00667581	G	A	1.85e-84	ferritin(unit increase)
rs34523089	0.069	0.00472863	C	T	3.16e-48	ferritin(unit increase)
rs75965181	-0.12	0.0113424	T	A	3.7e-26	ferritin(unit decrease)
rs1250259	-0.024	0.00376522	A	T	1.84e-10	ferritin(unit decrease)
rs1131262	-0.032	0.00551793	C	T	6.66e-09	ferritin(unit decrease)
rs2529440	-0.035	0.00353893	C	T	4.6e-23	ferritin(unit decrease)
rs2954029	-0.024	0.00338883	A	T	1.42e-12	ferritin(unit decrease)
rs12419620	-0.031	0.00467796	T	G	3.43e-11	ferritin(unit decrease)
rs12807014	-0.029	0.00396848	T	C	2.72e-13	ferritin(unit decrease)
rs57659670	-0.14	0.0061776	T	C	1.05e-113	ferritin(unit decrease)
rs3743171	-0.024	0.00841143	A	T	2.92e-08	ferritin(unit decrease)
rs55789050	-0.027	0.00359685	A	T	6.07e-14	ferritin(unit decrease)
rs708686	-0.031	0.00405058	C	T	1.96e-14	ferritin(unit decrease)
rs855791	-0.044	0.00346537	G	A	6.14e-37	ferritin(unit decrease)
rs2074038	0.2111	0.0398	T	G	1.15e-07	Lactotransferrin(unit increase)
rs146097568	-0.9052	0.0957	C	T	3.09e-21	Lactotransferrin(unit decrease)
rs6441996	-0.4304	0.0285	C	G	2e-51	Lactotransferrin(unit decrease)
rs74891443	0.1745	0.0346	G	T	4.68e-07	hepcidin(unit increase)
rs75058069	0.4057	0.0858	C	T	2.24e-06	hepcidin(unit increase)
rs13108998	0.1176	0.0253	T	G	3.39e-06	hepcidin(unit increase)
rs537739687	0.4618	0.0988	C	T	2.95e-06	hepcidin(unit increase)
rs79022888	0.8148	0.1738	T	C	2.75e-06	hepcidin(unit increase)
rs62042367	0.1508	0.0325	T	C	3.55e-06	hepcidin(unit increase)
rs11119085	-0.1346	0.028	T	C	1.51e-06	hepcidin(unit decrease)
rs73199846	-0.1905	0.04	T	C	1.95e-06	hepcidin(unit decrease)
rs74946820	-0.3755	0.0812	A	G	3.72e-06	hepcidin(unit decrease)
rs772515	-0.1509	0.032	C	T	2.34e-06	hepcidin(unit decrease)
rs1147098	-0.1137	0.0245	A	G	3.63e-06	hepcidin(unit decrease)
rs73115604	0.1661	0.0359	C	T	3.72e-06	LCN2(unit increase)
rs2863302	0.1673	0.0365	C	T	4.47e-06	LCN2(unit increase)
rs141216526	0.8201	0.1751	A	G	2.82e-06	LCN2(unit increase)
rs137952791	0.3378	0.0658	G	C	2.82e-07	LCN2(unit increase)
rs59925331	0.1533	0.0257	G	C	2.4e-09	LCN2(unit increase)
rs4890798	0.1172	0.0242	C	G	1.29e-06	LCN2(unit increase)
rs78053285	-0.1652	0.0337	T	A	9.55e-07	LCN2(unit decrease)
rs151120861	-0.6205	0.1343	C	T	3.8e-06	LCN2(unit decrease)
rs56281976	-0.2458	0.0519	C	T	2.19e-06	LCN2(unit decrease)
rs56370096	-0.1324	0.0284	A	C	3.02e-06	LCN2(unit decrease)
rs77404064	-0.5244	0.1134	T	A	3.72e-06	LCN2(unit decrease)
rs112907595	-0.2137	0.0465	A	G	4.37e-06	LCN2(unit decrease)
rs115380467	0.163174	0.0258952	A	G	3e-10	Liver iron content(unit increase)
rs7577758	0.0606348	0.0091617	T	C	3.6e-11	Liver iron content(unit increase)
rs2690093	0.229607	0.0127649	C	G	2.4e-72	Liver iron content(unit increase)
rs373698690	0.085176	0.00770641	GAAAT	G	2.1e-28	Liver iron content(unit increase)
rs115180879	0.147887	0.0197807	T	C	7.6e-14	Liver iron content(unit increase)
rs80215559	0.549155	0.0145254	C	T	1e-200	Liver iron content(unit increase)
rs855791	0.0900707	0.00780504	G	A	8.3e-31	Liver iron content(unit increase)
rs9258357	-0.105453	0.0103456	C	T	2.1e-24	Liver iron content(unit decrease)
rs9268652	-0.0564575	0.00887923	G	A	2e-10	Liver iron content(unit decrease)
rs141127771	-0.0565237	0.0102586	A	G	3.6e-08	Liver iron content(unit decrease)
Abbreviations: TSAT, transferrin saturation; TIBC, total iron-binding capacity; LCN2, neutrophil gelatinase-associated lipocalin.

## Sheet: eTable3
eTable 3. median F-statistics and variance of SNPs used in MR analysis
SNPs from GWAS	median F-statistics	median variance
Iron(unit increase)	21.1339	0.000428255
Iron(unit decrease)	31.5584	0.00108227
TIBC(unit increase)	11.0166	0.000607384
TIBC(unit decrease)	12.874	0.000589027
TSAT(unit increase)	34.8342	0.00148286
TSAT(unit decrease)	43.9185	0.00186891
Ferritin(unit increase)	11.9859	0.000369799
Ferritin(unit decrease)	13.106	0.000329214
Lactotransferrin(unit increase)	27.6637	0.00831574
Lactotransferrin(unit decrease)	83.0289	0.0475336
Hepcidin(unit increase)	13.775	0.00738748
Hepcidin(unit decrease)	14.5058	0.00683357
LCN2(unit increase)	14.3657	0.00737488
LCN2(unit decrease)	13.8527	0.00704063
Liver iron content(unit increase)	16.7049	0.00354703
Liver iron content(unit decrease)	13.4629	0.00122783
Bacterial pneumonia (organism specified)	937.206	0.0043348
Bacterial pneumonia, not elsewhere classified	904.675	0.00458559
Bacterial pneumoniae	853.523	0.00431708
Influenza and pneumonia	332.354	0.00151673
All influenza	108.992	0.00561208
Pneumonia due to Streptococcus pneumoniae	1367.72	0.0348217
Viral pneumonia	1582.47	0.0323125
Viral pneumonia (known virus, not influenza)	633.99	0.0316374
Sepsis (ieu-b-4980)	70.7963	0.00217821
Sepsis (28 day death in critical care)	3378.22	0.0726278
Sepsis (critical care)	1047.25	0.0190522
Sepsis (28 day death)	379.376	0.012324
Sepsis (under 75)	101.687	0.00197334
sepsis (ieu-b-69)	33.4448	0.00230676
Abbreviations: TSAT, transferrin saturation; TIBC, total iron-binding capacity; LCN2, neutrophil gelatinase-associated lipocalin.

## Sheet: eTable4
eTable 4. Association between iron related biomarkers and susceptibility to respiratory infectious diseases (with confidence intervals)
Name	Serum iron(I)	Serum iron(D)	TIBC(I)	TIBC(D)	TSAT(I)	TSAT(D)	Ferritin(I)	Ferritin(D)	Lactoferrin(D)	Hepcidin(I)	Hepcidin(D)	LCN2(I)	LCN2(D)	Liver iron content(I)	Liver iron content(D)	MCH(I)	MCH(D)	MCHC(I)	MCHC(D)
Bacterial pneumonia	0.85 (0.73,0.99)	1.06 (0.95,1.18)	1.00 (0.94,1.06)	1.19 (1.05,1.35)	1.32 (1.03,1.70)	1.05 (0.96,1.16)	0.88 (0.74,1.05)	1.03 (0.84,1.25)	1.00 (0.95,1.05)	1.06 (0.99,1.14)	0.99 (0.91,1.08)	1.00 (0.92,1.07)	0.97 (0.91,1.04)	1.11 (1.03,1.19)	0.67 (0.46,0.99)	0.96 (0.91,1.01)	0.99 (0.94,1.04)	1.02 (0.91,1.14)	0.97 (0.83,1.13)
Streptococcus pneumonia	0.62 (0.21,1.8)	0.76 (0.4,1.44)	1.26 (0.9,1.78)	2.13 (1.15,3.93)	0.91 (0.18,4.63)	0.68 (0.39,1.18)	0.64 (0.28,1.46)	0.76 (0.26,2.23)	1.05 (0.79,1.38)	1.05 (0.69,1.59)	0.79 (0.52,1.2)	1.1 (0.71,1.69)	0.94 (0.62,1.44)	1.89 (1.24,2.9)	37.62 (4.12,343.42)	1.22 (0.91,1.63)	1.04 (0.77,1.4)	1.4 (0.77,2.52)	0.95 (0.48,1.87)
Viral pneumonia	0.86 (0.51,1.45)	1.36 (0.89,2.08)	0.87 (0.67,1.14)	1.03 (0.68,1.55)	1.04 (0.40,2.72)	1.36 (0.94,1.97)	0.97 (0.56,1.66)	1.59 (0.77,3.25)	0.93 (0.75,1.17)	0.91 (0.66,1.26)	1.08 (0.82,1.43)	1.21 (0.85,1.71)	1.31 (0.96,1.79)	0.98 (0.74,1.29)	0.92 (0.21,4.01)	0.92 (0.76,1.10)	0.84 (0.83,1.27)	0.81 (0.55,1.20)	1.05 (0.67,1.64)
Influenza (all)	1.16 (0.85,1.59)	1.06 (0.63,1.78)	1.02 (0.86,1.22)	1.11 (0.75,1.66)	1.57 (0.89,2.79)	1.01 (0.68,1.50)	0.62 (0.42,0.9)	1.47 (0.96,2.26)	0.99 (0.89,1.11)	1.06 (0.90,1.25)	0.96 (0.81,1.14)	1.14 (0.96,1.35)	1.07 (0.92,1.24)	1.04 (0.88,1.23)	1.08 (0.45,2.59)	0.99 (0.89,1.1)	0.93 (0.83,1.05)	1.02 (0.81,1.29)	0.97 (0.72,1.32)
Influenza (pneumonia)	0.86 (0.76,0.98)	1.02 (0.84,1.23)	0.96 (0.89,1.03)	1.11 (0.94,1.32)	0.93 (0.84,1.03)	1.04 (0.9,1.2)	0.89 (0.75,1.06)	1.15 (0.87,1.51)	0.995 (0.95,1.04)	1.04 (0.95,1.13)	1.03 (0.92,1.15)	1.03 (0.92,1.15)	1.02 (0.95,1.1)	1.08 (1.01,1.16)	0.8 (0.56,1.15)	0.99 (0.95,1.04)	0.99 (0.94,1.05)	1 (0.91,1.11)	0.96 (0.81,1.13)
Sepsis	0.81 (0.72,0.91)	1.10 (0.96,1.26)	1.01 (0.94,1.08)	1.12 (1.04,1.21)	1.02 (0.78,1.33)	0.93 (0.71,1.29)	0.96 (0.84,1.09)	0.95 (0.74,1.22)	1.00 (0.95,1.07)	1.03 (0.95,1.11)	0.92 (0.83,1.02)	1.01 (0.91,1.12)	1.00 (0.93,1.08)	1.13 (1.05,1.21)	1.03 (0.81,1.31)	1.03 (0.99,1.08)	1.02 (0.96,1.08)	1.08 (0.97,1.20)	1.05 (0.93,1.18)
Sepsis (28 day death)	0.88 (0.62,1.24)	0.96 (0.69,1.35)	0.96 (0.79,1.18)	1.19 (0.84,1.69)	0.88 (0.38,2.03)	0.96 (0.71,1.29)	0.75 (0.45,1.27)	0.89 (0.50,1.58)	1.06 (0.91,1.23)	1.15 (0.92,1.44)	0.80 (0.61,1.05)	0.93 (0.75,1.16)	0.92 (0.73,1.15)	1.01 (0.85,1.21)	0.91 (0.41,2.00)	1.05 (0.91,1.22)	1.00 (0.84,1.18)	1.27 (0.89,1.81)	0.93 (0.63,1.39)
Abbreviations: I, increased; D, decreased; TSAT, transferrin saturation; TIBC, total iron-binding capacity; LCN2, neutrophil gelatinase-associated lipocalin; MCH,mean corpuscular hemoglobin; MCHC, mean corpuscular hemoglobin concentration.

## Sheet: eTable5
eTable 5. Mediation analysis of association between biomarkers and susceptibility to respiratory infectious diseases
Mediation analysis pathways	OR	Z	se	p	Mediating effect (indirect effect)	Direct effect	Total effect	Mediated proportion
Liver iron content-neutrophils-bacterial pneumonia	1.00042	0.428009	0.000988959	0.668644	0.000423283	0.0448997	0.045323	0.00933927
TSAT-neutrophils-bacterial pneumonia	1.00782	2.09716	0.0037166	0.0359798	0.00779429	0.11278	0.120574	0.0646432
Serum iron-neutrophils-sepsis	0.997813	-1.36972	0.00159836	0.170774	-0.00218931	-0.0893257	-0.091515	0.0239229
IL6-neutrophils-bacterial pneumonia	0.999128	-0.878216	0.000993577	0.379827	-0.000872575	-0.0960374	-0.09691	0.00900397
TIBC-liver iron content-sepsis	1.06606	0.532333	0.120174	0.594495	0.0639726	-0.0147545	0.049218	1.29978
