# Supplementary material for: Genetic Susceptibility to Causal Relationship Between Iron Metabolism Disorder Involving Immunocytes and Risk of Pneumonia and Sepsis
Source: Food Sci Nutr. 2025 Jun 10;13(6):e70422. doi: 10.1002/fsn3.70422 (PMC12152259; doi:10.1002/fsn3.70422)
Supplement: Supplementary file 3 — Data S3. [file FSN3-13-e70422-s003.zip]

Archive with 2 entries (2 files):
- fsn370422-sup-0003-DataS3.docx
- STROBE-MR-checklist.docx
